# Supplementary material for: Prevalence and characterization of extended-spectrum β-lactamase-producing Escherichia coli and Klebsiella pneumoniae isolated from raw vegetables retailed in Southern Thailand
Source: PeerJ. 2021 Aug 25;9:e11787. doi: 10.7717/peerj.11787 (PMC8401748; doi:10.7717/peerj.11787)
Supplement: Supplemental Information 1 [file peerj-09-11787-s001.txt]

>H210111-026_E17_8-M1_CTX-M1-F.ab1	577
CCCTTACAGCCTGTTCGTACTGGCATAGAGTTGAGAGGCTCGGCGCACAT
ATCCTGCAAACGCGTGATCGCCCCCACCGCCGTGTTGGTATGCTGCGTGC
AAAGGACCAGGTGTACGGACAGCGACGGCTGAACAGCTTTTTCGGCGGTT
TCCCTATGGGGGATTTCAAAAACAATCAGCAGATCGGGGTACTGATGCAA
AATAGCGCGCAGGCGAGTAACGAAGGTCATGCCGAAGAGGGTGTTAACCT
GTGTCTGACCGATCCCTTCAATCATGTGACAAAGGGGTCTTCAACCGTCA
GAATGTTGTGCGAATTGATCTTCTTTTCCTGCGGACCGGCGTATGGCGAG
GTGCTTTTAAAGCAACCAGACCGACCCCTCACAAGTAACATGCCGTGCGG
CTTGTGTAGGACCCCGCGCCATTTCACGGCCGGTTACTGGCTAAGCCCTG
GACGCTATAACGCCTGTGCGGCATAGTTGTTGTCAGCCATTCGCGCCATC
ATGCGCTCGCACGGGGGTGATGGCGCATGAAGACATTCACGTCAATGGCC
CACGCGCCTTTTTTTTAAAAAAAAAAA
