# Supplementary material for: Prevalence and characterization of extended-spectrum β-lactamase-producing Escherichia coli and Klebsiella pneumoniae isolated from raw vegetables retailed in Southern Thailand
Source: PeerJ. 2021 Aug 25;9:e11787. doi: 10.7717/peerj.11787 (PMC8401748; doi:10.7717/peerj.11787)
Supplement: Supplemental Information 2 [file peerj-09-11787-s002.txt]

>H210111-016_M06_18-SHV_SHV-F.ab1	703
CCGACCAGCCCGGCAGCCGCTTGAGCAAATTAAACAAAGCGAAAGCCAGC
TGTCGGGCCGCGTAGGCATGATAGAAATGGATCTGGCCAGCGGCCGCACG
CTGACCGCCTGGCGCGCCGATGAACGCTTTCCCATGATGAGCACCTTTAA
AGTAGTGCTCTGCGGCGCAGTGCTGGCGCGGGTGGATGCCGGTGACGAAC
AGCTGGAGCGAAAGATCCACTATCGCCAGCAGGATCTGGTGGACTACTCG
CCGGTCAGCGAAAAACACCTTGCCGACGGCATGACGGTCGGCGAACTCTG
TGCCGCCGCCATTACCATGAGCGATAACAGCGCCGCCAATCTGCTGCTGG
CCACCGTCGGCGGCCCCGCAGGATTGACTGCCTTTTTGCGCCAGATCGGC
GACAACGTCACCCGCCTTGACCGCTGGGAAACGGAACTGAATGAGGCGCT
TCCCGGCGACGCCCGCGACACCACTACCCCGGCCAGCATGGCCGCGACCC
TGCGCAAGCTGCTGACCAGCCAGCGTCTGAGCGCCCGTTCGCAACGGCAG
CTGCTGCAGTGGATGGTGGACGATCGGGTCGCCGGACCGTTGATCCGCTC
CGTGCTGCCGGCGGGCTGGTTTATCGCCGATAAGACCGGAGCTGGCGAAC
GGGGTGCGCGCGGGATTGTCGCCCTGCTTGGCAAAAAAAAAAAAAAAAAA
AAA
