# Supplementary material for: Prevalence and characterization of extended-spectrum β-lactamase-producing Escherichia coli and Klebsiella pneumoniae isolated from raw vegetables retailed in Southern Thailand
Source: PeerJ. 2021 Aug 25;9:e11787. doi: 10.7717/peerj.11787 (PMC8401748; doi:10.7717/peerj.11787)
Supplement: Supplemental Information 3 [file peerj-09-11787-s003.txt]

>H210111-016_E08_31-GES_GES-F.ab1	783
AAATCTGGGCAGTGGCAACCGCATCTTTGACAGTTCACCTCTTGACGCTT
GAGGCGGGTTCACGGATGGTGAGCGATCCCTGCCAGTAACGGGGGCTGAA
GCCCCGGCGTGAGCGATCGCTGCCCGTAATACACGCTGACGCCTCGGGTA
CTCTACCGTCGCTATGCCGAGATCTCGGTTTGTGTGCATACCCGCTCGCG
CCAAGCGAGCATCTAGACCCAGGCCGTGCTGGATCTCTCCTCCTGTACTA
CCACGCTATCCGATTATTTTTACGGTGCCTTCCCCTGCGCGAACGTGATG
ACCGCATACAAGATTAACGGCGAGTATGAAGACGAGATCGTGGAAGTGAT
CTTTGAAACTTTCGAAGAACGCTGCACGAGTCCGGATCAAATCTCAGCGT
TACTCTCGTCTTCTCACGGCCCGTTCGCATGGGGTAAAAACGCCGCCGAT
GCCGTCGCATGTGCGCCGTAGTACTGGAAGAATGCACCTATATGGGCCTG
TTCTCACACCAGCTTGTGCCGCAAGTGGGTGCGATGCATGACGAACAGTT
GTATAAGCACTAGCTACATAGGCATATGGGCTATGCCTATGAAGGAGAGT
ATTCTGCTACGCCGGGGCTTCATACCCCGGCAATCCGAACCGATACCATC
CTTGGCTGTAATCACCCCGTCACACTGCACGCCGTGAAACCGTTATGACT
ACCCAATATCGCTCTTCGATAGCCAACGTGATTTTACCCCCAGAACAACG
TCCCCATATGGTAACCGTCCCGTCCCCAGGTAA
