# Supplementary material for: Prevalence and characterization of extended-spectrum β-lactamase-producing Escherichia coli and Klebsiella pneumoniae isolated from raw vegetables retailed in Southern Thailand
Source: PeerJ. 2021 Aug 25;9:e11787. doi: 10.7717/peerj.11787 (PMC8401748; doi:10.7717/peerj.11787)
Supplement: Supplemental Information 5 [file peerj-09-11787-s005.txt]

>H210111-026_I17_33-M9_CTX-M9_F.ab1	439
CGGCTGCTGGGCAGCGCGCCGCTTTATGCGCAGACGAGTGCGGTGCAGCA
AAAGCTGGCGGCGCTGGAGAAAAGCAGCGGAGGGCGGCTGGGCGTCGCGC
TCATCGATACCGCAGATAATACGCAGGTGCTTTATCGCGGTGATGAACGC
TTTCCAATGTGCAGTACCAGTAAAGTTATGGCGGCCGCGGCGGTGCTTAA
GCAGAGTGAAACGCAAAAGCAGCTGCTTAATCAGCCTGTCGAGATCAAGC
CTGCCGATCTGGTTAACTACAATCCGATTGCCGAAAAACACGTCAACGGC
ACAATGACGCTGGCAGAACTGAGCGCGGCCGCGTTGCAGTACAGCGACAA
TACCGCCATGAACAAATTGATTGCCCAGCTCGGTGGCCCGGGAGGCGTGA
CGGCTTTTGCCCGCGCGATCGCTAAAAAAAATTTCACAA
